# Supplementary material for: ﻿New species of Mallocybe (Agaricales, Inocybaceae) from Pakistan, based on morphological and molecular evidence
Source: MycoKeys. 2023 Sep 7;99:171–86. doi: 10.3897/mycokeys.99.86844 (PMC10502703; doi:10.3897/mycokeys.99.86844)
Supplement: XML Treatment for Mallocybe pakistanica [file mycokeys.99.86844-treatment1.xml]

<!DOCTYPE tp:taxon-treatment
  PUBLIC "-//TaxonX//DTD Taxonomic Treatment Publishing DTD v0 20100105//EN" "tax-treatment-NSO.dtd">
<tp:taxon-treatment xmlns:tp="http://www.plazi.org/taxpub"><tp:treatment-meta><kwd-group><label>Taxon classification</label><kwd>
                <named-content content-type="kingdom">Fungi</named-content>
              </kwd><kwd>
                <named-content content-type="order">Agaricales</named-content>
              </kwd><kwd>
                <named-content content-type="family">Inocybaceae</named-content>
              </kwd></kwd-group><mixed-citation publication-type="journal"><person-group><name><surname>Saba</surname><given-names>Malka</given-names></name><name><surname>Khalid</surname><given-names>Abdul Nasir</given-names></name><name><surname>Sarwar</surname><given-names>Samina</given-names></name></person-group><article-title>﻿New species of <italic><tp:taxon-name><tp:taxon-name-part taxon-name-part-type="genus" reg="Mallocybe">Mallocybe</tp:taxon-name-part></tp:taxon-name></italic> (<tp:taxon-name><tp:taxon-name-part taxon-name-part-type="order">Agaricales</tp:taxon-name-part></tp:taxon-name>, <tp:taxon-name><tp:taxon-name-part taxon-name-part-type="family">Inocybaceae</tp:taxon-name-part></tp:taxon-name>) from Pakistan, based on morphological and molecular evidence</article-title><source>MycoKeys</source><day>07</day><month>09</month><year>2023</year><volume>99</volume><fpage>171</fpage><lpage>186</lpage><pub-id pub-id-type="doi">10.3897/mycokeys.99.86844</pub-id></mixed-citation></tp:treatment-meta><tp:nomenclature><label>﻿</label><tp:taxon-name>
              <object-id xmlns:xlink="http://www.w3.org/1999/xlink" content-type="arpha" xlink:type="simple">07C02AD2-3466-5ECA-8A73-F5BFE91418D7</object-id>
              <tp:taxon-name-part taxon-name-part-type="genus" reg="Mallocybe">Mallocybe</tp:taxon-name-part>
              <tp:taxon-name-part taxon-name-part-type="species" reg="pakistanica">pakistanica</tp:taxon-name-part>
              <object-id xmlns:xlink="http://www.w3.org/1999/xlink" content-type="mycobank" xlink:type="simple">MycoBank No: MB843490</object-id>
            </tp:taxon-name><tp:taxon-authority>Saba &amp; Khalid</tp:taxon-authority><tp:taxon-status xmlns:xlink="http://www.w3.org/1999/xlink" xlink:type="simple">sp. nov.</tp:taxon-status><xref ref-type="fig" rid="F2">Figs 2</xref><xref ref-type="fig" rid="F3">, 3</xref></tp:nomenclature><tp:treatment-sec sec-type="diagnosis" id="SECID0EKCAE"><title>Diagnosis.</title><p>Most similar to <italic><tp:taxon-name><tp:taxon-name-part taxon-name-part-type="genus" reg="Mallocybe">Mallocybe</tp:taxon-name-part><tp:taxon-name-part taxon-name-part-type="species" reg="myriadophylla">myriadophylla</tp:taxon-name-part></tp:taxon-name></italic> described from north-western Europe, but differs by the absence of a crowded lamellae, different pileal colouration and somewhat larger basidiospores. Phylogenetically separated from other species of <italic><tp:taxon-name><tp:taxon-name-part taxon-name-part-type="genus" reg="Mallocybe">Mallocybe</tp:taxon-name-part></tp:taxon-name></italic> due to unique ITS and LSU sequences.</p></tp:treatment-sec><tp:treatment-sec sec-type="Types" id="SECID0ECDAE"><title>Types</title><p><bold>. <italic>Holotype</italic></bold>: PAKISTAN, Prov. Khyber Pakhtunkhwa, Mansehra, Chattar Plain, under <italic><tp:taxon-name><tp:taxon-name-part taxon-name-part-type="genus" reg="Pinus">Pinus</tp:taxon-name-part><tp:taxon-name-part taxon-name-part-type="species" reg="wallichiana">wallichiana</tp:taxon-name-part></tp:taxon-name></italic> A. B. Jacks., 22 September 2013, <italic>leg.</italic> M. Saba &amp; A.N. Khalid; MSM#0061 (<named-content xmlns:xlink="http://www.w3.org/1999/xlink" content-type="dwc:institutional_code" xlink:title="Quaid-I-Azam University" xlink:href="http://grbio.org/institution/quaid-i-azam-university" xlink:type="simple">ISL</named-content>-F002); GenBank accession nos. <ext-link xmlns:xlink="http://www.w3.org/1999/xlink" xlink:href="OK360951" ext-link-type="gen" xlink:type="simple">OK360951</ext-link> (ITS), <ext-link xmlns:xlink="http://www.w3.org/1999/xlink" xlink:href="OK392118" ext-link-type="gen" xlink:type="simple">OK392118</ext-link> (nrLSU). <bold><italic>Paratype</italic></bold>: Pakistan, Prov. Khyber Pakhtunkhwa, Mansehra, Chattar Plain, under <italic><tp:taxon-name><tp:taxon-name-part taxon-name-part-type="genus" reg="Pinus">Pinus</tp:taxon-name-part><tp:taxon-name-part taxon-name-part-type="species" reg="wallichiana">wallichiana</tp:taxon-name-part></tp:taxon-name></italic>, 2 September 2015, <italic>leg.</italic> M. Saba &amp; A.N. Khalid; MSM#00132 (<named-content xmlns:xlink="http://www.w3.org/1999/xlink" content-type="dwc:institutional_code" xlink:title="Quaid-I-Azam University" xlink:href="http://grbio.org/institution/quaid-i-azam-university" xlink:type="simple">ISL</named-content>-F003); GenBank accession nos. <ext-link xmlns:xlink="http://www.w3.org/1999/xlink" xlink:href="OK360952" ext-link-type="gen" xlink:type="simple">OK360952</ext-link> (ITS), <ext-link xmlns:xlink="http://www.w3.org/1999/xlink" xlink:href="OK392119" ext-link-type="gen" xlink:type="simple">OK392119</ext-link> (nrLSU). Sep 2021, MSM#0201, (<named-content xmlns:xlink="http://www.w3.org/1999/xlink" content-type="dwc:institutional_code" xlink:title="Quaid-I-Azam University" xlink:href="http://grbio.org/institution/quaid-i-azam-university" xlink:type="simple">ISL</named-content>-F004); GenBank accession nos. <ext-link xmlns:xlink="http://www.w3.org/1999/xlink" xlink:href="OK360953" ext-link-type="gen" xlink:type="simple">OK360953</ext-link> (ITS), <ext-link xmlns:xlink="http://www.w3.org/1999/xlink" xlink:href="OK392120" ext-link-type="gen" xlink:type="simple">OK392120</ext-link> (nrLSU).</p></tp:treatment-sec><tp:treatment-sec sec-type="etymology" id="SECID0EWFAE"><title>Etymology.</title><p>Referring to the country where it was discovered.</p></tp:treatment-sec><tp:treatment-sec sec-type="description" id="SECID0E2FAE"><title>Description.</title><p><bold><italic>Pileus</italic></bold> 19–24 mm diam., plane; margin deflexed in mature basidiomata, not splitting; surface dull, scaly, floccose, light brown (7.5YR6/4) or pale yellowish-brown (10YR7/4). <bold><italic>Lamellae</italic></bold> adnexed, subdistant, margin entire, regular, concolorous, moderate brown (7.5YR3/4) or strong brown (5YR4/6), one to two tiers of lamellulae or variable. <bold><italic>Stipe</italic></bold> 31–35 mm, central, equal, floccose, pale yellowish-brown (5YR8/8) or pale yellow (2.5Y9/4), cortina zone not seen; annulus absent. <bold><italic>Context</italic></bold> pale brown, tough, up to 2 mm thick. <bold><italic>Odour</italic></bold> not distinctive, somewhat fungoid. <bold><italic>Taste</italic></bold> not recorded.</p><p><bold><italic>Basidiospores</italic></bold> 7.4–13.2 × 5–6.6 µm [x = 10.8 × 5.9 µm, Q = 1.3–2.2], ellipsoid, ovoid, thin-walled, pale brown with yellowish contents in <abbrev xmlns:xlink="http://www.w3.org/1999/xlink" xlink:title="potassium hydroxide" id="ABBRID0E3GAE" xlink:type="simple">KOH</abbrev>. <bold><italic>Basidia</italic></bold> with yellowish necropigment, 25.7–36 × 6.8–10.3 µm, clavate, usually four-spored, thin-walled, hyaline in <abbrev xmlns:xlink="http://www.w3.org/1999/xlink" xlink:title="potassium hydroxide" id="ABBRID0EDHAE" xlink:type="simple">KOH</abbrev>; sterigmata 3.6–5.3 µm. <bold><italic>Pleurocystidia</italic></bold> absent. <bold><italic>Cheilocystidia</italic></bold> 14.8–31 × 9–15.8 µm, cylindrical, hyaline, in chains. <bold><italic>Caulocystidia</italic></bold> 38–43.6 × 5.5–7.0 µm, hyphal, yellowish-brown in <abbrev xmlns:xlink="http://www.w3.org/1999/xlink" xlink:title="potassium hydroxide" id="ABBRID0EQHAE" xlink:type="simple">KOH</abbrev> with clamp connections at base, thin-walled, abundant at the apex of stipe. <bold><italic>Pileipellis</italic></bold> hyphae cylindrical, pale brown in mass in <abbrev xmlns:xlink="http://www.w3.org/1999/xlink" xlink:title="potassium hydroxide" id="ABBRID0EXHAE" xlink:type="simple">KOH</abbrev>, 5–12 µm, thin-walled. <bold><italic>Stipitipellis</italic></bold> hyphae cylindrical, 6–10 µm, yellowish or olivaceous in <abbrev xmlns:xlink="http://www.w3.org/1999/xlink" xlink:title="potassium hydroxide" id="ABBRID0E5HAE" xlink:type="simple">KOH</abbrev>. All structures inamyloid<bold>. <italic>Clamp connections</italic></bold> present.</p></tp:treatment-sec><tp:treatment-sec sec-type="habitat" id="SECID0EGIAE"><title>Habitat.</title><p>Occurring in September, solitary, scattered on the forest floor in stands of <tp:taxon-name><tp:taxon-name-part taxon-name-part-type="genus" reg="Pinus">Pinus</tp:taxon-name-part><tp:taxon-name-part taxon-name-part-type="species" reg="wallichiana">wallichiana</tp:taxon-name-part></tp:taxon-name> (<tp:taxon-name><tp:taxon-name-part taxon-name-part-type="family">Pinaceae</tp:taxon-name-part></tp:taxon-name>).</p></tp:treatment-sec><tp:treatment-sec sec-type="distribution" id="SECID0E2IAE"><title>Known distribution.</title><p>Currently known from Western Himalayas, Pakistan.</p></tp:treatment-sec><tp:treatment-sec sec-type="notes" id="SECID0EAJAE"><title>Notes.</title><p><italic><tp:taxon-name><tp:taxon-name-part taxon-name-part-type="genus" reg="Mallocybe">Mallocybe</tp:taxon-name-part><tp:taxon-name-part taxon-name-part-type="species" reg="pakistanica">pakistanica</tp:taxon-name-part></tp:taxon-name></italic> can be characterised by small to medium-sized basidiomata, pale yellowish-brown or light brown pileus, ellipsoid basidiospores and catenate cheilocystidia (in chains). Based on the phylogenetic analysis (Fig. <xref ref-type="fig" rid="F1">1</xref>), conducted using the combined dataset ITS+LSU, indicate that the closet taxon is <italic><tp:taxon-name><tp:taxon-name-part taxon-name-part-type="genus" reg="Mallocybe">Mallocybe</tp:taxon-name-part></tp:taxon-name></italic> sp. BK 6-June-97-24 (<ext-link xmlns:xlink="http://www.w3.org/1999/xlink" xlink:href="MN178541" ext-link-type="gen" xlink:type="simple">MN178541</ext-link>) which is not yet published (Personal communications with P. Brandon Matheny). <italic><tp:taxon-name><tp:taxon-name-part taxon-name-part-type="genus" reg="Mallocybe">Mallocybe</tp:taxon-name-part><tp:taxon-name-part taxon-name-part-type="species" reg="myriadophylla">myriadophylla</tp:taxon-name-part></tp:taxon-name></italic> (Vauras &amp; E. Larss.) Matheny &amp; Esteve-Rav. is another closely related taxon which can be differentiated by different colouration of the pileus (when young pale brownish-grey, then grey brown, pale brown to brown, centre often darkest yellow-brown), presence of crowded lamellae and somewhat smaller phaseoliform basidiospores ((7.3–) 7.9–9.6 (–10.6) × (4.5–) 4.7–5.5 (–5.7) μm) (<xref ref-type="bibr" rid="B52">Vauras and Larsson 2011</xref>).</p><p>Another closely-related species in the adjacent clade is <italic><tp:taxon-name><tp:taxon-name-part taxon-name-part-type="genus" reg="Mallocybe">Mallocybe</tp:taxon-name-part><tp:taxon-name-part taxon-name-part-type="species" reg="tomentosula">tomentosula</tp:taxon-name-part></tp:taxon-name></italic> Matheny &amp; Esteve-Rav., in Matheny, Hobbs &amp; Esteve-Raventós which morphologically can be differentiated by the presence of a superior cortinate ring-zone, slightly smaller size of basidiospores and by its occurrence in eastern North America. Both ML and MP phylogenetic analyses also clearly support the identity of this new taxon as independent monophyletic clade.</p><fig id="F2" position="float" orientation="portrait"><object-id xmlns:xlink="http://www.w3.org/1999/xlink" content-type="doi" xlink:type="simple">10.3897/mycokeys.99.86844.figure2</object-id><object-id xmlns:xlink="http://www.w3.org/1999/xlink" content-type="arpha" xlink:type="simple">C88DCFFE-DA42-57A5-A477-6FE46532C5AF</object-id><label>Figure 2.</label><caption><p>Holotypes <bold>A</bold><italic><tp:taxon-name><tp:taxon-name-part taxon-name-part-type="genus" reg="Mallocybe">Mallocybe</tp:taxon-name-part><tp:taxon-name-part taxon-name-part-type="species" reg="pakistanica">pakistanica</tp:taxon-name-part></tp:taxon-name></italic> (MSM#0061) <bold>B</bold><italic><tp:taxon-name><tp:taxon-name-part taxon-name-part-type="genus" reg="Mallocybe">Mallocybe</tp:taxon-name-part><tp:taxon-name-part taxon-name-part-type="species" reg="pinicola">pinicola</tp:taxon-name-part></tp:taxon-name></italic> (MSM#0060). Scale bars: 10 mm (<bold>A, B</bold>).</p></caption><graphic xmlns:xlink="http://www.w3.org/1999/xlink" xlink:href="mycokeys-99-171-g002.jpg" position="float" orientation="portrait" xlink:type="simple" id="oo_902849.jpg"><uri content-type="original_file" xlink:type="simple">https://binary.pensoft.net/fig/902849</uri></graphic></fig><fig id="F3" position="float" orientation="portrait"><object-id xmlns:xlink="http://www.w3.org/1999/xlink" content-type="doi" xlink:type="simple">10.3897/mycokeys.99.86844.figure3</object-id><object-id xmlns:xlink="http://www.w3.org/1999/xlink" content-type="arpha" xlink:type="simple">2B509EC2-C484-5C93-A554-AB6760D7A3A0</object-id><label>Figure 3.</label><caption><p><italic><tp:taxon-name><tp:taxon-name-part taxon-name-part-type="genus" reg="Mallocybe">Mallocybe</tp:taxon-name-part><tp:taxon-name-part taxon-name-part-type="species" reg="pakistanica">pakistanica</tp:taxon-name-part></tp:taxon-name></italic> (holotype) <bold>A</bold> basidia <bold>B</bold> basidiospores <bold>C</bold> cheilocystidia <bold>D</bold> pileipellis <bold>E</bold> caulocystidia. Scale bars: 10 µm (<bold>A</bold>); 5 µm (<bold>B</bold>); 15 µm (<bold>C</bold>); 25 µm (<bold>D</bold>); 15 µm (<bold>E</bold>).</p></caption><graphic xmlns:xlink="http://www.w3.org/1999/xlink" xlink:href="mycokeys-99-171-g003.jpg" position="float" orientation="portrait" xlink:type="simple" id="oo_902850.jpg"><uri content-type="original_file" xlink:type="simple">https://binary.pensoft.net/fig/902850</uri></graphic></fig></tp:treatment-sec><tp:treatment-sec><!--Section generated to contain objects referenced in tp:taxon-treatment.--><fig id="F1" position="float" orientation="portrait"><object-id xmlns:xlink="http://www.w3.org/1999/xlink" content-type="doi" xlink:type="simple">10.3897/mycokeys.99.86844.figure1</object-id><object-id xmlns:xlink="http://www.w3.org/1999/xlink" content-type="arpha" xlink:type="simple">6FEE622F-A376-5FD2-BD01-9E71C9071E61</object-id><label>Figure 1.</label><caption><p>Phylogeny of <italic><tp:taxon-name><tp:taxon-name-part taxon-name-part-type="genus" reg="Mallocybe">Mallocybe</tp:taxon-name-part><tp:taxon-name-part taxon-name-part-type="species" reg="pakistanica">pakistanica</tp:taxon-name-part></tp:taxon-name></italic>, <italic><tp:taxon-name><tp:taxon-name-part taxon-name-part-type="genus" reg="Mallocybe">M.</tp:taxon-name-part><tp:taxon-name-part taxon-name-part-type="species" reg="pinicola">pinicola</tp:taxon-name-part></tp:taxon-name></italic> and related taxa produced from Maximum Likelihood (ML) inference using combined dataset of ITS and nrLSU sequences. Numbers on branches are ML/MP bootstrap values (only ≥ 70). New sequences reported in this study are blue coloured.</p></caption><graphic xmlns:xlink="http://www.w3.org/1999/xlink" xlink:href="mycokeys-99-171-g001.jpg" position="float" orientation="portrait" xlink:type="simple" id="oo_902848.jpg"><uri content-type="original_file" xlink:type="simple">https://binary.pensoft.net/fig/902848</uri></graphic></fig></tp:treatment-sec><ref-list><ref id="B52"><mixed-citation xmlns:xlink="http://www.w3.org/1999/xlink" xlink:type="simple"><person-group><name name-style="western"><surname>Vauras</surname><given-names>J</given-names></name><name name-style="western"><surname>Larsson</surname><given-names>E</given-names></name></person-group> (<year>2011</year>) <article-title><italic><tp:taxon-name><tp:taxon-name-part taxon-name-part-type="genus">Inocybe</tp:taxon-name-part><tp:taxon-name-part taxon-name-part-type="species">myriadophylla</tp:taxon-name-part></tp:taxon-name></italic>, a new species from Finland and Sweden.</article-title><source>Karstenia</source><volume>51</volume>(<issue>2</issue>): <fpage>31</fpage>–<lpage>36</lpage>. <ext-link xlink:href="10.29203/ka.2011.446" ext-link-type="doi" xlink:type="simple">https://doi.org/10.29203/ka.2011.446</ext-link></mixed-citation></ref></ref-list></tp:taxon-treatment>
