# Supplementary material for: ﻿New species of Mallocybe (Agaricales, Inocybaceae) from Pakistan, based on morphological and molecular evidence
Source: MycoKeys. 2023 Sep 7;99:171–86. doi: 10.3897/mycokeys.99.86844 (PMC10502703; doi:10.3897/mycokeys.99.86844)
Supplement: XML Treatment for Mallocybe pinicola [file mycokeys.99.86844-treatment2.xml]

<!DOCTYPE tp:taxon-treatment
  PUBLIC "-//TaxonX//DTD Taxonomic Treatment Publishing DTD v0 20100105//EN" "tax-treatment-NSO.dtd">
<tp:taxon-treatment xmlns:tp="http://www.plazi.org/taxpub"><tp:treatment-meta><kwd-group><label>Taxon classification</label><kwd>
                <named-content content-type="kingdom">Fungi</named-content>
              </kwd><kwd>
                <named-content content-type="order">Agaricales</named-content>
              </kwd><kwd>
                <named-content content-type="family">Inocybaceae</named-content>
              </kwd></kwd-group><mixed-citation publication-type="journal"><person-group><name><surname>Saba</surname><given-names>Malka</given-names></name><name><surname>Khalid</surname><given-names>Abdul Nasir</given-names></name><name><surname>Sarwar</surname><given-names>Samina</given-names></name></person-group><article-title>﻿New species of <italic><tp:taxon-name><tp:taxon-name-part taxon-name-part-type="genus" reg="Mallocybe">Mallocybe</tp:taxon-name-part></tp:taxon-name></italic> (<tp:taxon-name><tp:taxon-name-part taxon-name-part-type="order">Agaricales</tp:taxon-name-part></tp:taxon-name>, <tp:taxon-name><tp:taxon-name-part taxon-name-part-type="family">Inocybaceae</tp:taxon-name-part></tp:taxon-name>) from Pakistan, based on morphological and molecular evidence</article-title><source>MycoKeys</source><day>07</day><month>09</month><year>2023</year><volume>99</volume><fpage>171</fpage><lpage>186</lpage><pub-id pub-id-type="doi">10.3897/mycokeys.99.86844</pub-id></mixed-citation></tp:treatment-meta><tp:nomenclature><label>﻿</label><tp:taxon-name>
              <object-id xmlns:xlink="http://www.w3.org/1999/xlink" content-type="arpha" xlink:type="simple">2AF83078-6673-54FD-97B4-58064C616930</object-id>
              <tp:taxon-name-part taxon-name-part-type="genus" reg="Mallocybe">Mallocybe</tp:taxon-name-part>
              <tp:taxon-name-part taxon-name-part-type="species" reg="pinicola">pinicola</tp:taxon-name-part>
              <object-id xmlns:xlink="http://www.w3.org/1999/xlink" content-type="mycobank" xlink:type="simple">MycoBank No: MB843491</object-id>
            </tp:taxon-name><tp:taxon-authority>Saba &amp; Khalid</tp:taxon-authority><tp:taxon-status xmlns:xlink="http://www.w3.org/1999/xlink" xlink:type="simple">sp. nov.</tp:taxon-status><xref ref-type="fig" rid="F2">Figs 2</xref><xref ref-type="fig" rid="F4">, 4</xref></tp:nomenclature><tp:treatment-sec sec-type="diagnosis" id="SECID0ESMAE"><title>Diagnosis.</title><p>Most similar to <italic><tp:taxon-name><tp:taxon-name-part taxon-name-part-type="genus" reg="Mallocybe">M.</tp:taxon-name-part><tp:taxon-name-part taxon-name-part-type="species" reg="siciliana">siciliana</tp:taxon-name-part></tp:taxon-name></italic> and <italic><tp:taxon-name><tp:taxon-name-part taxon-name-part-type="genus" reg="Mallocybe">M.</tp:taxon-name-part><tp:taxon-name-part taxon-name-part-type="species" reg="subtomentosa">subtomentosa</tp:taxon-name-part></tp:taxon-name></italic>, but differs by the combination of pileal colour, absence of umbo, size of basidiospores, pyriform to broadly clavate, catenate cheilocystidia and an ecological association with Pines. Phylogenetically separated from other species of <italic><tp:taxon-name><tp:taxon-name-part taxon-name-part-type="genus" reg="Mallocybe">Mallocybe</tp:taxon-name-part></tp:taxon-name></italic> due to unique ITS and LSU sequences.</p></tp:treatment-sec><tp:treatment-sec sec-type="Types" id="SECID0EVNAE"><title>Types.</title><p><bold><italic>Holotype</italic></bold>: PAKISTAN, Prov. Khyber Pakhtunkhwa, Mansehra, Chattar Plain, under <italic><tp:taxon-name><tp:taxon-name-part taxon-name-part-type="genus" reg="Pinus">Pinus</tp:taxon-name-part><tp:taxon-name-part taxon-name-part-type="species" reg="wallichiana">wallichiana</tp:taxon-name-part></tp:taxon-name></italic>, 22 September 2013, <italic>leg.</italic> M. Saba &amp; A.N. Khalid; MSM#0060, (<named-content xmlns:xlink="http://www.w3.org/1999/xlink" content-type="dwc:institutional_code" xlink:title="Quaid-I-Azam University" xlink:href="http://grbio.org/institution/quaid-i-azam-university" xlink:type="simple">ISL</named-content>-F005); GenBank accession nos. <ext-link xmlns:xlink="http://www.w3.org/1999/xlink" xlink:href="OK360954" ext-link-type="gen" xlink:type="simple">OK360954</ext-link> (ITS), <ext-link xmlns:xlink="http://www.w3.org/1999/xlink" xlink:href="OK392121" ext-link-type="gen" xlink:type="simple">OK392121</ext-link> (nrLSU). <bold><italic>Paratype</italic></bold>: Paratype: Pakistan, Prov. Khyber Pakhtunkhwa, Mansehra, Chattar Plain, under <italic><tp:taxon-name><tp:taxon-name-part taxon-name-part-type="genus" reg="Pinus">Pinus</tp:taxon-name-part><tp:taxon-name-part taxon-name-part-type="species" reg="wallichiana">wallichiana</tp:taxon-name-part></tp:taxon-name></italic>, 2 September 2015 <italic>leg.</italic> M. Saba &amp; A.N. Khalid; MSM#00131(<named-content xmlns:xlink="http://www.w3.org/1999/xlink" content-type="dwc:institutional_code" xlink:title="Quaid-I-Azam University" xlink:href="http://grbio.org/institution/quaid-i-azam-university" xlink:type="simple">ISL</named-content>-F006); GenBank accession nos. <ext-link xmlns:xlink="http://www.w3.org/1999/xlink" xlink:href="OK360955" ext-link-type="gen" xlink:type="simple">OK360955</ext-link> (ITS), <ext-link xmlns:xlink="http://www.w3.org/1999/xlink" xlink:href="OK392122" ext-link-type="gen" xlink:type="simple">OK392122</ext-link> (nrLSU). Sep 2021, MSM#0200, (<named-content xmlns:xlink="http://www.w3.org/1999/xlink" content-type="dwc:institutional_code" xlink:title="Quaid-I-Azam University" xlink:href="http://grbio.org/institution/quaid-i-azam-university" xlink:type="simple">ISL</named-content>-F007); GenBank accession nos. <ext-link xmlns:xlink="http://www.w3.org/1999/xlink" xlink:href="OK360956" ext-link-type="gen" xlink:type="simple">OK360956</ext-link> (ITS), <ext-link xmlns:xlink="http://www.w3.org/1999/xlink" xlink:href="OK392123" ext-link-type="gen" xlink:type="simple">OK392123</ext-link> (nrLSU).</p></tp:treatment-sec><tp:treatment-sec sec-type="etymology" id="SECID0EKQAE"><title>Etymology.</title><p>Referring to its exclusive association with <italic><tp:taxon-name><tp:taxon-name-part taxon-name-part-type="genus" reg="Pinus">Pinus</tp:taxon-name-part></tp:taxon-name></italic>.</p></tp:treatment-sec><tp:treatment-sec sec-type="description" id="SECID0EXQAE"><title>Description.</title><p><bold><italic>Pileus</italic></bold> 24.9–27 mm diam., plan with slight depression in centre; margin straight or flaring, not splitting; surface dull, scaly, light orange (5YR8/8) or ochre-yellowish, central disc brownish-orange (5YR5/8). <bold><italic>Lamellae</italic></bold> adnexed, subdistant, margin eroded, strong brown (5YR4/6) or (5YR4/8). <bold><italic>Stipe</italic></bold> 31–35.6 mm, central, equal, floccose or pruinose near base, light orange (5YR8/8) or moderate orange (5YR7/8), cortina zone present; annulus absent. Context pale yellow to pale brown, tough, up to 3 mm thick. <bold><italic>Odour</italic></bold> faint not strong. <bold><italic>Taste</italic></bold> not recorded.</p><p><bold><italic>Basidiospores</italic></bold> (6.8–) 7.5–11 × 5–7 µm [x = 9.5 × 6.0 µm, Q = 1.1–1.8], ovoid, ellipsoid or phaseoliform, thin-walled, pale brown or golden brown in <abbrev xmlns:xlink="http://www.w3.org/1999/xlink" xlink:title="potassium hydroxide" id="ABBRID0EVRAE" xlink:type="simple">KOH</abbrev>. <bold><italic>Basidia</italic></bold> with yellowish necropigment, 27–42.4 × (5.4–) 8–12 µm, clavate, attenuated below, two to four-spored, thin-walled, hyaline in <abbrev xmlns:xlink="http://www.w3.org/1999/xlink" xlink:title="potassium hydroxide" id="ABBRID0E3RAE" xlink:type="simple">KOH</abbrev>; sterigmata 2.8–5.6 µm. <bold><italic>Pleurocystidia</italic></bold> absent. <bold><italic>Cheilocystidia</italic></bold> 11.8–36.5 × 11–15 µm, hyaline, pyriform to broadly clavate, in chains. <bold><italic>Caulocystidia</italic></bold> 22–70 × (6.3–) 7.7–14 µm, hyphal, yellowish-brown in <abbrev xmlns:xlink="http://www.w3.org/1999/xlink" xlink:title="potassium hydroxide" id="ABBRID0EJSAE" xlink:type="simple">KOH</abbrev> with clamp connections at base, thin-walled. <bold><italic>Pileipellis</italic></bold> hyphae cylindrical, hyaline singly or pale brown in mass in <abbrev xmlns:xlink="http://www.w3.org/1999/xlink" xlink:title="potassium hydroxide" id="ABBRID0EQSAE" xlink:type="simple">KOH</abbrev>, 5–11.3 µm, thin-walled, pileal hyphal endings 23.6–70 × 7.7–13 µm. <bold><italic>Stipitipellis</italic></bold> hyphae cylindrical, 5–10 µm, yellowish or olivaceous in <abbrev xmlns:xlink="http://www.w3.org/1999/xlink" xlink:title="potassium hydroxide" id="ABBRID0EXSAE" xlink:type="simple">KOH</abbrev>. All structures inamyloid. <bold><italic>Clamp connections</italic></bold> present.</p></tp:treatment-sec><tp:treatment-sec sec-type="habitat" id="SECID0E5SAE"><title>Habitat.</title><p>Occurring in September, solitary, scattered on the forest floor in stands of <tp:taxon-name><tp:taxon-name-part taxon-name-part-type="genus" reg="Pinus">Pinus</tp:taxon-name-part><tp:taxon-name-part taxon-name-part-type="species" reg="wallichiana">wallichiana</tp:taxon-name-part></tp:taxon-name> (<tp:taxon-name><tp:taxon-name-part taxon-name-part-type="family">Pinaceae</tp:taxon-name-part></tp:taxon-name>).</p></tp:treatment-sec><tp:treatment-sec sec-type="distribution" id="SECID0ETTAE"><title>Known distribution.</title><p>Currently known from Western Himalayas, Pakistan.</p></tp:treatment-sec><tp:treatment-sec sec-type="notes" id="SECID0EYTAE"><title>Notes.</title><p><italic><tp:taxon-name><tp:taxon-name-part taxon-name-part-type="genus" reg="Mallocybe">Mallocybe</tp:taxon-name-part><tp:taxon-name-part taxon-name-part-type="species" reg="pinicola">pinicola</tp:taxon-name-part></tp:taxon-name></italic> is characterised by light orange or ochre-yellowish, medium-sized pileus, absence of umbo, ovoid, ellipsoid or phaseoliform basidiospores, pyriform to broadly clavate, catenate cheilocystidia and its distribution in pine (conifer) forests. Based on the phylogenetic analysis (Fig. <xref ref-type="fig" rid="F1">1</xref>), constructed using the combined dataset of ITS and LSU, <italic><tp:taxon-name><tp:taxon-name-part taxon-name-part-type="genus" reg="Mallocybe">M.</tp:taxon-name-part><tp:taxon-name-part taxon-name-part-type="species" reg="pinicola">pinicola</tp:taxon-name-part></tp:taxon-name></italic> clustered with <italic><tp:taxon-name><tp:taxon-name-part taxon-name-part-type="genus" reg="Mallocybe">M.</tp:taxon-name-part><tp:taxon-name-part taxon-name-part-type="species" reg="siciliana">siciliana</tp:taxon-name-part></tp:taxon-name></italic> and <italic><tp:taxon-name><tp:taxon-name-part taxon-name-part-type="genus" reg="Mallocybe">M.</tp:taxon-name-part><tp:taxon-name-part taxon-name-part-type="species" reg="subtomentosa">subtomentosa</tp:taxon-name-part></tp:taxon-name></italic>. <italic><tp:taxon-name><tp:taxon-name-part taxon-name-part-type="genus" reg="Mallocybe">M.</tp:taxon-name-part><tp:taxon-name-part taxon-name-part-type="species" reg="siciliana">siciliana</tp:taxon-name-part></tp:taxon-name></italic> was originally described from Europe (Italy) by <xref ref-type="bibr" rid="B6">Brugaletta et al. (2017)</xref>. It is similar to <italic><tp:taxon-name><tp:taxon-name-part taxon-name-part-type="genus" reg="Mallocybe">M.</tp:taxon-name-part><tp:taxon-name-part taxon-name-part-type="species" reg="siciliana">siciliana</tp:taxon-name-part></tp:taxon-name></italic> in having similar colour and size of pileus. However, it can be differentiated from <italic><tp:taxon-name><tp:taxon-name-part taxon-name-part-type="genus" reg="Mallocybe">M.</tp:taxon-name-part><tp:taxon-name-part taxon-name-part-type="species" reg="siciliana">siciliana</tp:taxon-name-part></tp:taxon-name></italic> by the entire absence of umbo and presence of larger basidiospores ((6.8–) 7.5–11 × 5–7 µm vs. 6.7–9 × 4.4–5.7 µm). Moreover, <italic><tp:taxon-name><tp:taxon-name-part taxon-name-part-type="genus" reg="Mallocybe">Mallocybe</tp:taxon-name-part><tp:taxon-name-part taxon-name-part-type="species" reg="siciliana">siciliana</tp:taxon-name-part></tp:taxon-name></italic> is described from forests having <italic><tp:taxon-name><tp:taxon-name-part taxon-name-part-type="genus" reg="Salix">Salix</tp:taxon-name-part></tp:taxon-name></italic> species (<italic><tp:taxon-name><tp:taxon-name-part taxon-name-part-type="genus" reg="Salix">S.</tp:taxon-name-part><tp:taxon-name-part taxon-name-part-type="species" reg="pedicellata">pedicellata</tp:taxon-name-part></tp:taxon-name></italic> and <italic><tp:taxon-name><tp:taxon-name-part taxon-name-part-type="genus" reg="Salix">S.</tp:taxon-name-part><tp:taxon-name-part taxon-name-part-type="species" reg="alba">alba</tp:taxon-name-part></tp:taxon-name></italic>), <italic><tp:taxon-name><tp:taxon-name-part taxon-name-part-type="genus" reg="Platunus">Platunus</tp:taxon-name-part><tp:taxon-name-part taxon-name-part-type="species" reg="orientalis">orientalis</tp:taxon-name-part></tp:taxon-name></italic>, <italic><tp:taxon-name><tp:taxon-name-part taxon-name-part-type="genus" reg="Tamarix">Tamarix</tp:taxon-name-part><tp:taxon-name-part taxon-name-part-type="species" reg="gallica">gallica</tp:taxon-name-part></tp:taxon-name></italic> and <italic><tp:taxon-name><tp:taxon-name-part taxon-name-part-type="genus" reg="Hypericum">Hypericum</tp:taxon-name-part><tp:taxon-name-part taxon-name-part-type="species" reg="hircium">hircium</tp:taxon-name-part></tp:taxon-name></italic>, while <italic><tp:taxon-name><tp:taxon-name-part taxon-name-part-type="genus" reg="Mallocybe">M.</tp:taxon-name-part><tp:taxon-name-part taxon-name-part-type="species" reg="pinnata">pinnata</tp:taxon-name-part></tp:taxon-name></italic> has been described from pure pine (<italic><tp:taxon-name><tp:taxon-name-part taxon-name-part-type="genus" reg="Pinus">Pinus</tp:taxon-name-part><tp:taxon-name-part taxon-name-part-type="species" reg="wallichiana">wallichiana</tp:taxon-name-part></tp:taxon-name></italic>) forests.</p><p>Another closely-related taxa is <italic><tp:taxon-name><tp:taxon-name-part taxon-name-part-type="genus" reg="Mallocybe">Mallocybe</tp:taxon-name-part><tp:taxon-name-part taxon-name-part-type="species" reg="subtomentosa">subtomentosa</tp:taxon-name-part></tp:taxon-name></italic> which was originally described from the United States of America (Rouse’s Point). It resembles <italic><tp:taxon-name><tp:taxon-name-part taxon-name-part-type="genus" reg="Mallocybe">M.</tp:taxon-name-part><tp:taxon-name-part taxon-name-part-type="species" reg="pinicola">pinicola</tp:taxon-name-part></tp:taxon-name></italic> in having the entire absence of umbo, nearly similar spore size and shape of basidiospores (8–10 × 5–6 μm and ellipsoid basidiospores in <italic><tp:taxon-name><tp:taxon-name-part taxon-name-part-type="genus" reg="Mallocybe">M.</tp:taxon-name-part><tp:taxon-name-part taxon-name-part-type="species" reg="subtomentosa">subtomentosa</tp:taxon-name-part></tp:taxon-name></italic>). However, the presence of dark brown and minutely hairy to tomentose pileus, absence of cystidia and gregarious or subcaespitose habit in <italic><tp:taxon-name><tp:taxon-name-part taxon-name-part-type="genus" reg="Mallocybe">M.</tp:taxon-name-part><tp:taxon-name-part taxon-name-part-type="species" reg="subtomentosa">subtomentosa</tp:taxon-name-part></tp:taxon-name></italic> make the present species distinct from latter (<xref ref-type="bibr" rid="B25">Massee 1904</xref>).</p><p>Moreover, phylogenetic analysis (ML and MP), conducted using combined dataset of ITS + LSU, showed the clear separation of our species from these two closely-related taxa and all the sequences of our species clustered together with strong statistical support (99%) forming a monophyletic clade.</p><fig id="F4" position="float" orientation="portrait"><object-id xmlns:xlink="http://www.w3.org/1999/xlink" content-type="doi" xlink:type="simple">10.3897/mycokeys.99.86844.figure4</object-id><object-id xmlns:xlink="http://www.w3.org/1999/xlink" content-type="arpha" xlink:type="simple">16B6CE61-ECEF-5B16-9B79-038E9C98FE49</object-id><label>Figure 4.</label><caption><p><italic><tp:taxon-name><tp:taxon-name-part taxon-name-part-type="genus" reg="Mallocybe">Mallocybe</tp:taxon-name-part><tp:taxon-name-part taxon-name-part-type="species" reg="pinicola">pinicola</tp:taxon-name-part></tp:taxon-name></italic> (holotype) <bold>A</bold> basidia <bold>B</bold> basidiospores <bold>C</bold> cheilocystidia <bold>D</bold> caulocystidia <bold>E</bold> pileipellis. Scale bars: 10 µm (<bold>A</bold>); 5 µm (<bold>B</bold>); 15 µm (<bold>C</bold>); 20 µm (<bold>D, E</bold>).</p></caption><graphic xmlns:xlink="http://www.w3.org/1999/xlink" xlink:href="mycokeys-99-171-g004.jpg" position="float" orientation="portrait" xlink:type="simple" id="oo_902851.jpg"><uri content-type="original_file" xlink:type="simple">https://binary.pensoft.net/fig/902851</uri></graphic></fig></tp:treatment-sec><tp:treatment-sec><!--Section generated to contain objects referenced in tp:taxon-treatment.--><fig id="F2" position="float" orientation="portrait"><object-id xmlns:xlink="http://www.w3.org/1999/xlink" content-type="doi" xlink:type="simple">10.3897/mycokeys.99.86844.figure2</object-id><object-id xmlns:xlink="http://www.w3.org/1999/xlink" content-type="arpha" xlink:type="simple">C88DCFFE-DA42-57A5-A477-6FE46532C5AF</object-id><label>Figure 2.</label><caption><p>Holotypes <bold>A</bold><italic><tp:taxon-name><tp:taxon-name-part taxon-name-part-type="genus" reg="Mallocybe">Mallocybe</tp:taxon-name-part><tp:taxon-name-part taxon-name-part-type="species" reg="pakistanica">pakistanica</tp:taxon-name-part></tp:taxon-name></italic> (MSM#0061) <bold>B</bold><italic><tp:taxon-name><tp:taxon-name-part taxon-name-part-type="genus" reg="Mallocybe">Mallocybe</tp:taxon-name-part><tp:taxon-name-part taxon-name-part-type="species" reg="pinicola">pinicola</tp:taxon-name-part></tp:taxon-name></italic> (MSM#0060). Scale bars: 10 mm (<bold>A, B</bold>).</p></caption><graphic xmlns:xlink="http://www.w3.org/1999/xlink" xlink:href="mycokeys-99-171-g002.jpg" position="float" orientation="portrait" xlink:type="simple" id="oo_902849.jpg"><uri content-type="original_file" xlink:type="simple">https://binary.pensoft.net/fig/902849</uri></graphic></fig><fig id="F1" position="float" orientation="portrait"><object-id xmlns:xlink="http://www.w3.org/1999/xlink" content-type="doi" xlink:type="simple">10.3897/mycokeys.99.86844.figure1</object-id><object-id xmlns:xlink="http://www.w3.org/1999/xlink" content-type="arpha" xlink:type="simple">6FEE622F-A376-5FD2-BD01-9E71C9071E61</object-id><label>Figure 1.</label><caption><p>Phylogeny of <italic><tp:taxon-name><tp:taxon-name-part taxon-name-part-type="genus" reg="Mallocybe">Mallocybe</tp:taxon-name-part><tp:taxon-name-part taxon-name-part-type="species" reg="pakistanica">pakistanica</tp:taxon-name-part></tp:taxon-name></italic>, <italic><tp:taxon-name><tp:taxon-name-part taxon-name-part-type="genus" reg="Mallocybe">M.</tp:taxon-name-part><tp:taxon-name-part taxon-name-part-type="species" reg="pinicola">pinicola</tp:taxon-name-part></tp:taxon-name></italic> and related taxa produced from Maximum Likelihood (ML) inference using combined dataset of ITS and nrLSU sequences. Numbers on branches are ML/MP bootstrap values (only ≥ 70). New sequences reported in this study are blue coloured.</p></caption><graphic xmlns:xlink="http://www.w3.org/1999/xlink" xlink:href="mycokeys-99-171-g001.jpg" position="float" orientation="portrait" xlink:type="simple" id="oo_902848.jpg"><uri content-type="original_file" xlink:type="simple">https://binary.pensoft.net/fig/902848</uri></graphic></fig></tp:treatment-sec><ref-list><ref id="B6"><mixed-citation xmlns:xlink="http://www.w3.org/1999/xlink" xlink:type="simple"><person-group><name name-style="western"><surname>Brugaletta</surname><given-names>E</given-names></name><name name-style="western"><surname>Consiglio</surname><given-names>G</given-names></name><name name-style="western"><surname>Marchetti</surname><given-names>M</given-names></name></person-group> (<year>2017</year>) <italic><tp:taxon-name><tp:taxon-name-part taxon-name-part-type="genus">Inocybe</tp:taxon-name-part><tp:taxon-name-part taxon-name-part-type="species">siciliana</tp:taxon-name-part></tp:taxon-name></italic>, una nuova specie del Sottogenere <italic><tp:taxon-name><tp:taxon-name-part taxon-name-part-type="genus">Mallocybe</tp:taxon-name-part></tp:taxon-name></italic>. Rivista di Micologia 60(3): 195–209.</mixed-citation></ref><ref id="B25"><mixed-citation xmlns:xlink="http://www.w3.org/1999/xlink" xlink:type="simple"><person-group><name name-style="western"><surname>Massee</surname><given-names>G</given-names></name></person-group> (<year>1904</year>) <article-title>A monograph of the genus <italic><tp:taxon-name><tp:taxon-name-part taxon-name-part-type="genus">Inocybe</tp:taxon-name-part></tp:taxon-name></italic>, Karsten.</article-title><source>Annals of Botany</source><volume>18</volume>: <fpage>459</fpage>–<lpage>504</lpage> .<ext-link xlink:href="10.1093/oxfordjournals.aob.a088972" ext-link-type="doi" xlink:type="simple">https://doi.org/10.1093/oxfordjournals.aob.a088972</ext-link></mixed-citation></ref></ref-list></tp:taxon-treatment>
